# Supplementary material for: Densification of Genetic Map and Stable Quantitative Trait Locus Analysis for Amino Acid Content of Seed in Soybean (Glycine max L.)
Source: Plants (Basel). 2024 Jul 23;13(15):2020. doi: 10.3390/plants13152020 (PMC11314226; doi:10.3390/plants13152020)
Supplement: Supplementary file 1 [file plants-13-02020-s001.zip]

Archive with 1 entries (1 files):
- plants-3059113-supplementary.xlsx
